# Supplementary material for: Degradation of Diclofenac by Loaded Solid Superbase-Activated Persulfate
Source: Int J Mol Sci. 2023 Sep 20;24(18):14313. doi: 10.3390/ijms241814313 (PMC10531577; doi:10.3390/ijms241814313)
Supplement: Supplementary file 1 [file ijms-24-14313-s001.zip]

Archive with 1 entries (1 files):
- ijms-2561962-supplementary.pdf
